# Supplementary material for: A putative glucose-1-phosphate thymidylyltransferase is required for virulence, membrane-associated mechanisms, and tolerance to external stresses in Acidovorax citrulli
Source: Front Plant Sci. 2025 May 21;16:1556578. doi: 10.3389/fpls.2025.1556578 (PMC12133956; doi:10.3389/fpls.2025.1556578)
Supplement: Supplementary file 8 [file Table3.xlsx]

## Sheet: Sheet1
Supplementary Table 3. Clusters of orthologous groups classification of more abundant (more than two-fold higher) proteins in Ac than in gptTAc:Tn5
COG fuction	Accession	Gene function	Fold change	p value	included in other group
B (Chromatin structure and dynamics)	ATG92655	DNA topoisomerase III	2.89675	0.0467575
C (Energy production and conversion)	ATG93019	ISC system 2Fe-2S type ferredoxin		*
	ATG94892	fumarate hydratase, class II		*
	ATG96066	D-amino acid dehydrogenase		*
	ATG96097	2-hydroxy-acid oxidase		*
	ATG96113	Fe-S-binding domain-containing protein	2.02375	0.000252634
D (Cell cycle control, cell division, chromosome partitioning)	ATG96134	ParA family protein		*
E (Amino Acid metabolism and transport)	ATG94818	phosphoserine phosphatase SerB		*
	ATG95128	phosphoribosylanthranilate isomerase		*
	ATG96663	amino acid ABC transporter substrate-binding protein	3.23536	0.000724416	T
	ATG95306	glutamate synthase subunit alpha	2.77087	0.0159576
	ATG95916	phosphoadenylylsulfate reductase	2.67769	0.0223511	H
F (Nucleotide metabolism and transport)	ATG94951	nucleoside-diphosphate kinase		*
	ATG96380	phosphoribosylaminoimidazolesuccinocarboxamide synthase		*
	ATG93641	guanylate kinase	2.06126	0.0181231
G (Carbohydrate metabolism and transport)	ATG92869	phosphoglucosamine mutase		*
	ATG93700	sn-glycerol-3-phosphate ABC transporter substrate-binding protein UgpB		*
	ATG96731	ABC transporter ATP-binding protein	2.51299	0.0317272	M
H (Coenzyme transport and metabolism)	ATG96716	glucose-1-phosphate thymidylyltransferase (GptTAc)		*
	ATG96732	class I SAM-dependent methyltransferase	2.21346	0.0374505
	ATG92958	biotin synthase	2.15904	0.0113443
J (Translation)	ATG93638	ribonuclease PH		*
	ATG94193	23S rRNA (guanosine(2251)-2'-O)-methyltransferase RlmB		*
	ATG95143	ribonuclease III		*
	ATG96409	16S rRNA (cytosine(967)-C(5))-methyltransferase RsmB	3.62308	0.00416862
	ATG95885	30S ribosomal protein S19	3.56024	0.0054337
	ATG95137	lysine--tRNA ligase	2.36975	0.00304784
	ATG92857	type B 50S ribosomal protein L31	2.10578	0.0110027
	ATG95933	Asp-tRNA(Asn)/Glu-tRNA(Gln) amidotransferase GatCAB subunit A	2.02434	0.00328004
K (Transcription)	ATG95456	IclR family transcriptional regulator		*
	ATG96936	integration host factor subunit beta
	ATG95665	LysR family transcriptional regulator	2.79488	0.0331784
L (Replication and repair)	ATG94382	exodeoxyribonuclease I		*
	ATG94483	restriction endonuclease		*
	ATG95937	exodeoxyribonuclease III		*
	ATG96328	DNA helicase II		*
	ATG96177	chromosomal replication initiator protein DnaA	2.12309	0.00767762
	ATG93486	oligoribonuclease	2.05909	0.0234643
M (Cell wall/membrane/envelop biogenesis)	ATG95317	penicillin-binding protein 1A		*
	ATG96715	dTDP-4-dehydrorhamnose reductase		*
	ATG94440	gamma-glutamyltransferase	5.2048	0.00694355
N (Cell motility)	ATG93614	pilus assembly protein PilY		*	U
	ATG93727	type IV-A pilus assembly ATPase PilB		*	U
	ATG95315	pilus assembly protein PilO		*	U
	ATG96514	flagellin	6.26443	0.001859
	ATG93137	DUF4440 domain-containing protein	3.21685	0.0244372	U
	ATG94288	chemotaxis protein CheW	2.38844	0.00558555	T
S (Function Unknown)	ATG92816	hypothetical protein CQB05_01070		*
	ATG92865	hypothetical protein CQB05_01415		*
	ATG93022	iron-sulfur cluster assembly protein IscA		*
	ATG93236	S-formylglutathione hydrolase		*
	ATG93256	nitronate monooxygenase		*
	ATG93469	tripartite tricarboxylate transporter substrate binding protein BugE		*
	ATG93692	hypothetical protein CQB05_06325		*
	ATG94237	hypothetical protein CQB05_09480		*
	ATG94374	hypothetical protein CQB05_10275		*
	ATG94943	ribosome biogenesis GTPase Der		*
	ATG95414	MOSC domain-containing protein		*
	ATG96691	ABC transporter substrate-binding protein		*
	ATG96853	hypothetical protein CQB05_04905		*
	ATG97115	ABC transporter substrate-binding protein		*
	ATG96729	cell surface protein	4.36572	2.52361e-07
	ATG95508	hypothetical protein CQB05_16945	3.87991	0.00219649
	ATG93579	polyisoprenoid-binding protein	2.06495	0.00276546
T (Signal Transduction)	ATG95397	hybrid sensor histidine kinase/response regulator	3.46331	0.00342899
	ATG95482	RNA polymerase-binding protein DksA	2.00659	0.0416815
U (Intracellular trafficking and secretion)	ATG92916	MotA/TolQ/ExbB proton channel family protein		*
	ATG94445	biopolymer transporter ExbD		*
	ATG96309	protein translocase subunit SecF		*
* Indicates that the protein is only detected in Ac
