# Supplementary material for: A putative glucose-1-phosphate thymidylyltransferase is required for virulence, membrane-associated mechanisms, and tolerance to external stresses in Acidovorax citrulli
Source: Front Plant Sci. 2025 May 21;16:1556578. doi: 10.3389/fpls.2025.1556578 (PMC12133956; doi:10.3389/fpls.2025.1556578)
Supplement: Supplementary file 9 [file Table4.xlsx]

## Sheet: Sheet1
Supplementary Table 4. Clusters of orthologous groups classification of more abundant (more than two-fold higher) proteins in gptTAc:Tn5 than in Ac.
COG function	Accession	Gene fuction	fold change	p value	included in other group
C (Energy production and conversion)	ATG94293	FAD-dependent oxidoreductase		*
D (Cell cycle control, cell division, chromosome partitioning)	ATG95467	cell division protein FtsA	2.6692	0.0446924
	ATG94348	septum formation inhibitor Maf		*
E (Amino Acid metabolism and transport)	ATG92923	asparaginase	2.89941	0.0102258	J
	ATG95311	3-dehydroquinate synthase	3.18053	0.0333884
	ATG94174	chorismate synthase		*
	ATG94268	type I methionyl aminopeptidase		*
	ATG95284	imidazoleglycerol-phosphate dehydratase		*
	ATG95923	L-serine ammonia-lyase		*
	ATG95926	amino acid ABC transporter ATP-binding protein		*
F (Nucleotide metabolism and transport)	ATG97137	AMP nucleosidase	2.21403	0.0197066
	ATG94143	imidazolonepropionase		*
H (Translation)	ATG94546	bifunctional tetrahydrofolate synthase/dihydrofolate synthase	2.62944	0.00646207
	ATG94145	urocanate hydratase	2.76538	0.00169946
	ATG94179	ferrochelatase		*
I (Lipid metabolism)	ATG94022	alpha/beta hydrolase		*
	ATG94067	enoyl-CoA hydratase		*
J (Translation)	ATG96940	23S rRNA (uracil(1939)-C(5))-methyltransferase RlmD	2.64534	0.0352862
	ATG93508	50S ribosomal protein L28		*
	ATG93670	peptidyl-tRNA hydrolase		*
	ATG95088	30S ribosomal protein S15		*
	ATG96385	outer membrane protein assembly factor BamE		*
K (Transcription)	ATG94890	DNA-binding response regulator		*
	ATG94913	protein kinase		*	LT
L (Replication and repair)	ATG92673	DNA ligase (NAD(+)) LigA		*
	ATG93466	DNA helicase II		*
	ATG96041	site-specific DNA-methyltransferase		*
	ATG96642	ATP-dependent RNA helicase DbpA		*
M (Cell wall/membrane/envelop biogenesis)	ATG94386	outer membrane protein assembly factor BamD		*
	ATG94570	UDP-3-O-(3-hydroxymyristoyl)glucosamine N-acyltransferase		*
	ATG94573	RIP metalloprotease RseP		*
	ATG96577	secretion protein HlyD		*
	ATG96580	RND transporter		*	U
N (Cell motility)	ATG95228	methyl-accepting chemotaxis protein	2.72266	0.045457	T
	ATG93728	type II secretion system F family protein	4.18436	0.00946225	U
	ATG93194	methyl-accepting chemotaxis protein		*	T
	ATG94244	hypothetical protein CQB05_09515		*	U
	ATG95626	type IV pili twitching motility protein PilT		*	U
	ATG95814	methyl-accepting chemotaxis protein		*	Y
O (post-translational modification, protein turnover, and chaperones)	ATG95260	2-alkenal reductase		*
	ATG95959	DNA repair protein RadA		*
	ATG96373	tRNA (adenosine(37)-N6)-threonylcarbamoyltransferase complex dimerization subunit type 1 TsaB		*
	ATG96585	protease HtpX		*
	ATG96622	organic hydroperoxide resistance protein		*
P (Inorganic ion transport and metabolism)	ATG96975	proline/glycine betaine ABC transporter permease ProW	2.76855	0.00333752
	ATG96084	nitrate ABC transporter ATP-binding protein		*
S (Function Unknown)	ATG96867	YicC family protein	2.49696	0.00657412
	ATG93441	Twin-arginine translocation pathway signal		*
	ATG93690	FmdB family transcriptional regulator		*
	ATG94354	DUF853 domain-containing protein		*
	ATG94472	Cluster of type VI secretion system tip protein VgrG (ATG94472 )		*
	ATG94948	DUF4115 domain-containing protein		*
	ATG95990	tripartite tricarboxylate transporter substrate binding protein BugE		*
	ATG96230	hypothetical protein CQB05_21140		*
T (Signal Transduction)	ATG96484	HDOD domain-containing protein		*
V	ATG95000	AcrB/AcrD/AcrF family protein		*
* Indicates that the protein is only detected in gptTAc:Tn5
